# Supplementary material for: Validation of HepG2/C3A Cell Cultures in Cyclic Olefin Copolymer Based Microfluidic Bioreactors
Source: Polymers (Basel). 2022 Oct 22;14(21):4478. doi: 10.3390/polym14214478 (PMC9655789; doi:10.3390/polym14214478)
Supplement: Supplementary file 1 [file polymers-14-04478-s001.zip]

Archive with 1 entries (1 files):
- polymers-1964768-supplementary.pdf
